# Supplementary material for: Batch-effect detection, correction and characterisation in Illumina HumanMethylation450 and MethylationEPIC BeadChip array data
Source: Clin Epigenetics. 2022 Apr 29;14:58. doi: 10.1186/s13148-022-01277-9 (PMC9055778; doi:10.1186/s13148-022-01277-9)
Supplement: Supplementary file 15 — Additional file 15. Table S1. Reference log-variance ratio and mean β shift values for the five datasets. [file 13148_2022_1277_MOESM15_ESM.zip]

Archive with 1 entries (1 files):
- reference_LVR_meandiffs.csv
